# Supplementary material for: Significance of the CTP-binding motif for the interactions of S. coelicolor ParB with DNA, chromosome segregation, and sporogenic hyphal growth
Source: Nucleic Acids Res. 2025 Jun 30;53(12):gkaf623. doi: 10.1093/nar/gkaf623 (PMC12207404; doi:10.1093/nar/gkaf623)
Supplement: gkaf623_Supplemental_Files [file gkaf623_supplemental_files.zip]

Archive with 2 entries (2 files):
- Supplementarly Materials - REVISION.pdf
- Supplementary_Figures REVISION2.pdf
